# Supplementary material for: ﻿Additions to the genus Rhyacopsyche Müller, 1879 (Trichoptera, Hydroptilidae) in Ecuador
Source: Zookeys. 2025 Dec 10;1263:531–43. doi: 10.3897/zookeys.1263.148084 (PMC12712635; doi:10.3897/zookeys.1263.148084)
Supplement: XML Treatment for Rhyacopsyche abdita [file zookeys.1263.148084-treatment1.xml]

<!DOCTYPE tp:taxon-treatment
  PUBLIC "-//TaxonX//DTD Taxonomic Treatment Publishing DTD v0 20100105//EN" "tax-treatment-NSO.dtd">
<tp:taxon-treatment xmlns:tp="http://www.plazi.org/taxpub"><tp:treatment-meta><kwd-group><label>Taxon classification</label><kwd>
              <named-content content-type="kingdom">Animalia</named-content>
            </kwd><kwd>
              <named-content content-type="order">Trichoptera</named-content>
            </kwd><kwd>
              <named-content content-type="family">Hydroptilidae</named-content>
            </kwd></kwd-group><mixed-citation publication-type="journal"><person-group><name><surname>Thomson</surname><given-names>Robin E.</given-names></name><name><surname>Ríos-Touma</surname><given-names>Blanca</given-names></name><name><surname>Holzenthal</surname><given-names>Ralph W.</given-names></name></person-group><article-title>﻿Additions to the genus <italic><tp:taxon-name><tp:taxon-name-part taxon-name-part-type="genus" reg="Rhyacopsyche">Rhyacopsyche</tp:taxon-name-part></tp:taxon-name></italic> Müller, 1879 (<tp:taxon-name><tp:taxon-name-part taxon-name-part-type="order">Trichoptera</tp:taxon-name-part></tp:taxon-name>, <tp:taxon-name><tp:taxon-name-part taxon-name-part-type="family">Hydroptilidae</tp:taxon-name-part></tp:taxon-name>) in Ecuador</article-title><source>Zookeys</source><day>10</day><month>12</month><year>2025</year><volume>1263</volume><fpage>531</fpage><lpage>543</lpage><pub-id pub-id-type="doi">10.3897/zookeys.1263.148084</pub-id></mixed-citation></tp:treatment-meta><tp:nomenclature><label>﻿</label><tp:taxon-name><object-id xmlns:xlink="http://www.w3.org/1999/xlink" content-type="arpha" xlink:type="simple">268CA781-939D-5239-95CB-B01ADC8A9234</object-id>
            <tp:taxon-name-part taxon-name-part-type="genus" reg="Rhyacopsyche">Rhyacopsyche</tp:taxon-name-part>
            <tp:taxon-name-part taxon-name-part-type="species" reg="abdita">abdita</tp:taxon-name-part>
            <object-id xmlns:xlink="http://www.w3.org/1999/xlink" content-type="zoobank" xlink:type="simple">https://zoobank.org/2BE02EC5-3BE5-4364-969F-122B9484D5F8</object-id>
          </tp:taxon-name><tp:taxon-status xmlns:xlink="http://www.w3.org/1999/xlink" xlink:type="simple">sp. nov.</tp:taxon-status><xref ref-type="fig" rid="F1">Fig. 1</xref></tp:nomenclature><tp:treatment-sec sec-type="type material" id="SECID0ENBAE"><title>Type material.</title><p><bold><italic>Holotype</italic></bold>: Ecuador • ♂; Morona-Santiago, trib. to Rio Abanico, Hwy E46 (via Riobamba-Macas); <named-content xmlns:xlink="http://www.w3.org/1999/xlink" content-type="dwc:verbatimCoordinates" xlink:type="simple"><named-content content-type="geo-json" specific-use="{&#34;type&#34;:&#34;Point&#34;,&#34;coordinates&#34;:[-78.202380,-2.249850]}" id="NCID0E2BAE" xlink:type="simple">02.24985°S, 078.20238°W</named-content></named-content>; el. 1531 m; 26 January 2015; Holzenthal, Huisman, Ríos-Touma, Amigo leg.; in alcohol; UMSP000113995; <abbrev xmlns:xlink="http://www.w3.org/1999/xlink" xlink:title="University of Minnesota Insect Collection" id="ABBRID0EACAE" xlink:type="simple">UMSP</abbrev>. <bold><italic>Paratypes</italic></bold>: Ecuador • 1 ♂; Pichincha, Reserva Rio Bravo, Rio Bravo, upstream; <named-content xmlns:xlink="http://www.w3.org/1999/xlink" content-type="dwc:verbatimCoordinates" xlink:type="simple"><named-content content-type="geo-json" specific-use="{&#34;type&#34;:&#34;Point&#34;,&#34;coordinates&#34;:[-78.732870,-0.078020]}" id="NCID0EKCAE" xlink:type="simple">0.07802°S, 078.73287°W</named-content></named-content>; 19 November 2023; el. 1564 m; Holzenthal, Frandsen, Morabowen, Amigo leg.; pan trap; in alcohol; UMSP000551404; <abbrev xmlns:xlink="http://www.w3.org/1999/xlink" xlink:title="University of Minnesota Insect Collection" id="ABBRID0EPCAE" xlink:type="simple">UMSP</abbrev> • 5 ♂; Imbabura, Reserva Los Cedros, tributary to Rio Los Cedros; <named-content xmlns:xlink="http://www.w3.org/1999/xlink" content-type="dwc:verbatimCoordinates" xlink:type="simple"><named-content content-type="geo-json" specific-use="{&#34;type&#34;:&#34;Point&#34;,&#34;coordinates&#34;:[-78.782290,0.303740]}" id="NCID0EWCAE" xlink:type="simple">00.30374°N, 078.78229°W</named-content></named-content>; el. 1312 m; 18–19 October 2011 Holzenthal, Ríos, Encalada, Acosta leg.; in alcohol; UMSP000145862; <abbrev xmlns:xlink="http://www.w3.org/1999/xlink" xlink:title="Museo Ecuatoriano de Ciencias Naturales" id="ABBRID0E2CAE" xlink:type="simple">MECN</abbrev> • 7 ♂; same as for preceding; UMSP000145861; <abbrev xmlns:xlink="http://www.w3.org/1999/xlink" xlink:title="University of Minnesota Insect Collection" id="ABBRID0E6CAE" xlink:type="simple">UMSP</abbrev> • 8 ♂; Imbabura, Reserva Los Cedros, Rio de la Plata; <named-content xmlns:xlink="http://www.w3.org/1999/xlink" content-type="dwc:verbatimCoordinates" xlink:type="simple"><named-content content-type="geo-json" specific-use="{&#34;type&#34;:&#34;Point&#34;,&#34;coordinates&#34;:[-78.780840,0.324950]}" id="NCID0EGDAE" xlink:type="simple">00.32495°N, 078.78084°W</named-content></named-content>; el. 1587 m; 18 October 2011; Holzenthal, Ríos, Encalada, Acosta leg.; in alcohol; UMSP000520782; <abbrev xmlns:xlink="http://www.w3.org/1999/xlink" xlink:title="University of Minnesota Insect Collection" id="ABBRID0ELDAE" xlink:type="simple">UMSP</abbrev> • 1 ♂; Imbabura, Reserva Los Cedros, small stream near station; <named-content xmlns:xlink="http://www.w3.org/1999/xlink" content-type="dwc:verbatimCoordinates" xlink:type="simple"><named-content content-type="geo-json" specific-use="{&#34;type&#34;:&#34;Point&#34;,&#34;coordinates&#34;:[-78.781500,0.311270]}" id="NCID0ESDAE" xlink:type="simple">00.31127°N 78.78150°W</named-content></named-content>; el. 1460 m; 17 October 2011; Holzenthal, Ríos, Encalada, Acosta leg.; in alcohol; UMSP000138550; <abbrev xmlns:xlink="http://www.w3.org/1999/xlink" xlink:title="Museo Ecuatoriano de Ciencias Naturales" id="ABBRID0EXDAE" xlink:type="simple">MECN</abbrev>.</p></tp:treatment-sec><tp:treatment-sec sec-type="diagnosis" id="SECID0E2DAE"><title>Diagnosis.</title><p>The form and appearance of the dorsolateral lobe, inferior appendage, and phallus of <italic><tp:taxon-name><tp:taxon-name-part taxon-name-part-type="genus" reg="Rhyacopsyche">Rhyacopsyche</tp:taxon-name-part> <tp:taxon-name-part taxon-name-part-type="species" reg="abdita">abdita</tp:taxon-name-part></tp:taxon-name></italic>, new species, and <italic><tp:taxon-name><tp:taxon-name-part taxon-name-part-type="genus" reg="Rhyacopsyche">R.</tp:taxon-name-part> <tp:taxon-name-part taxon-name-part-type="species" reg="intraspira">intraspira</tp:taxon-name-part></tp:taxon-name></italic> Wasmund &amp; Holzenthal, 2007 are similar. However, the prominent hook at the apex of the intermediate appendage of <italic><tp:taxon-name><tp:taxon-name-part taxon-name-part-type="genus" reg="Rhyacopsyche">R.</tp:taxon-name-part> <tp:taxon-name-part taxon-name-part-type="species" reg="abdita">abdita</tp:taxon-name-part></tp:taxon-name></italic>, which is lacking in <italic><tp:taxon-name><tp:taxon-name-part taxon-name-part-type="genus" reg="Rhyacopsyche">R.</tp:taxon-name-part> <tp:taxon-name-part taxon-name-part-type="species" reg="intraspira">intraspira</tp:taxon-name-part></tp:taxon-name></italic>, can be used to distinguish between the two. Additionally, <italic><tp:taxon-name><tp:taxon-name-part taxon-name-part-type="genus" reg="Rhyacopsyche">R.</tp:taxon-name-part> <tp:taxon-name-part taxon-name-part-type="species" reg="abdita">abdita</tp:taxon-name-part></tp:taxon-name></italic> has far fewer of the dark, peg-like setae on the dorsolateral lobe than <italic><tp:taxon-name><tp:taxon-name-part taxon-name-part-type="genus" reg="Rhyacopsyche">R.</tp:taxon-name-part> <tp:taxon-name-part taxon-name-part-type="species" reg="intraspira">intraspira</tp:taxon-name-part></tp:taxon-name></italic>.</p></tp:treatment-sec><tp:treatment-sec sec-type="description" id="SECID0EDGAE"><title>Description.</title><p><bold><italic>Adult</italic></bold> (male: <italic>n</italic> = 23). Forewing length 3.5–3.8 mm (male). Head unmodified, with 3 ocelli; antennae unmodified. Tibial spurs 1, 3, 4. Specimens brown in alcohol. Sternum VII with short mesoventral point. <bold><italic>Male genitalia</italic>.</bold> Abdominal segment IX setose, anterolateral margin convex, posterolateral margin with mesal hump and bearing small digitate process with apical seta on inner surface; dorsolateral lobe of segment IX truncate and setose, in dorsal view deeply divided and with small peg-like setae on inner surface (Fig. <xref ref-type="fig" rid="F1">1A, B</xref>). Tergum X membranous, partially retracted inside segment IX, articulating with intermediate appendage (Fig. <xref ref-type="fig" rid="F1">1A</xref>). Intermediate appendage elongate, extending past inferior appendage, apex hook-like (Fig. <xref ref-type="fig" rid="F1">1A, B</xref>). Inferior appendage setose, dorsal margin enlarged mesally, ventral margin sinuate; apex bearing prominent, peg-like seta (Fig. <xref ref-type="fig" rid="F1">1A</xref>). Phallus basally tubular, elongate, thin membranous sheath surrounding middle portion covered with spicules; central tubule with preapical, geniculate projection; lateral process with darkened, hooked apex (Fig. <xref ref-type="fig" rid="F1">1D, E</xref>).</p></tp:treatment-sec><tp:treatment-sec sec-type="etymology" id="SECID0EIHAE"><title>Etymology.</title><p><italic>Abditus</italic>, Latin for “hidden, concealed,” referring to the digitate projections on the inner surface of abdominal segment IX.</p></tp:treatment-sec><tp:treatment-sec sec-type="distribution" id="SECID0EVHAE"><title>Distribution.</title><p>Ecuador (Table <xref ref-type="table" rid="T1">1</xref>).</p></tp:treatment-sec><tp:treatment-sec><!--Section generated to contain objects referenced in tp:taxon-treatment.--><fig id="F1" position="float" orientation="portrait"><object-id xmlns:xlink="http://www.w3.org/1999/xlink" content-type="doi" xlink:type="simple">10.3897/zookeys.1263.148084.figure1</object-id><object-id xmlns:xlink="http://www.w3.org/1999/xlink" content-type="arpha" xlink:type="simple">E85DD4D5-B336-5FBF-8DBE-DA28DD0699BC</object-id><label>Figure 1.</label><caption><p><italic><tp:taxon-name><tp:taxon-name-part taxon-name-part-type="genus" reg="Rhyacopsyche">Rhyacopsyche</tp:taxon-name-part> <tp:taxon-name-part taxon-name-part-type="species" reg="abdita">abdita</tp:taxon-name-part></tp:taxon-name></italic> sp. nov. (UMSP000113995), male genitalia <bold>A</bold> segments IX–X, lateral <bold>B</bold> segment IX–X, dorsal <bold>C</bold> segment IX, ventral <bold>D</bold> phallus apex, dorsal <bold>E</bold> phallus apex, lateral.</p></caption><graphic xmlns:xlink="http://www.w3.org/1999/xlink" xlink:href="zookeys-1263-531_article-148084__-g001.jpg" position="float" orientation="portrait" xlink:type="simple" id="oo_1488993.jpg"><uri content-type="original_file" xlink:type="simple">https://binary.pensoft.net/fig/1488993</uri></graphic></fig><table-wrap id="T1" position="float" orientation="portrait"><label>Table 1.</label><caption><p><italic><tp:taxon-name><tp:taxon-name-part taxon-name-part-type="genus" reg="Rhyacopsyche">Rhyacopsyche</tp:taxon-name-part></tp:taxon-name></italic> species and distributions within Ecuador (<tp:taxon-name><tp:taxon-name-part taxon-name-part-type="order">Trichoptera</tp:taxon-name-part></tp:taxon-name>, <tp:taxon-name><tp:taxon-name-part taxon-name-part-type="family">Hydroptilidae</tp:taxon-name-part></tp:taxon-name>).</p></caption><table id="TID0E46AE" rules="all"><tbody><tr><th rowspan="1" colspan="1">Species</th><th rowspan="1" colspan="1">Province</th></tr><tr><td rowspan="1" colspan="1"><italic><tp:taxon-name><tp:taxon-name-part taxon-name-part-type="genus" reg="Rhyacopsyche">R.</tp:taxon-name-part> <tp:taxon-name-part taxon-name-part-type="species" reg="abdita">abdita</tp:taxon-name-part></tp:taxon-name></italic> Thomson, Ríos-Touma &amp; Holzenthal, sp. nov.</td><td rowspan="1" colspan="1">Imbabura, Morona Santiago, Pichincha</td></tr><tr><td rowspan="1" colspan="1"><italic><tp:taxon-name><tp:taxon-name-part taxon-name-part-type="genus" reg="Rhyacopsyche">R.</tp:taxon-name-part> <tp:taxon-name-part taxon-name-part-type="species" reg="bellavista">bellavista</tp:taxon-name-part></tp:taxon-name></italic> Thomson, Ríos-Touma &amp; Holzenthal, sp. nov.</td><td rowspan="1" colspan="1">Pichincha</td></tr><tr><td rowspan="1" colspan="1"><italic><tp:taxon-name><tp:taxon-name-part taxon-name-part-type="genus" reg="Rhyacopsyche">R.</tp:taxon-name-part> <tp:taxon-name-part taxon-name-part-type="species" reg="benwa">benwa</tp:taxon-name-part></tp:taxon-name></italic> Wasmund &amp; Holzenthal, 2007</td><td rowspan="1" colspan="1">Napo</td></tr><tr><td rowspan="1" colspan="1"><italic><tp:taxon-name><tp:taxon-name-part taxon-name-part-type="genus" reg="Rhyacopsyche">R.</tp:taxon-name-part> <tp:taxon-name-part taxon-name-part-type="species" reg="bunkotala">bunkotala</tp:taxon-name-part></tp:taxon-name></italic> Oláh &amp; Johanson, 2011</td><td rowspan="1" colspan="1">Napo</td></tr><tr><td rowspan="1" colspan="1"><italic><tp:taxon-name><tp:taxon-name-part taxon-name-part-type="genus" reg="Rhyacopsyche">R.</tp:taxon-name-part> <tp:taxon-name-part taxon-name-part-type="species" reg="colubrinosa">colubrinosa</tp:taxon-name-part></tp:taxon-name></italic> Wasmund &amp; Holzenthal, 2007</td><td rowspan="1" colspan="1">Cotopaxi, Pastaza, Pichincha, Zamora Chinchipe</td></tr><tr><td rowspan="1" colspan="1"><italic><tp:taxon-name><tp:taxon-name-part taxon-name-part-type="genus" reg="Rhyacopsyche">R.</tp:taxon-name-part> <tp:taxon-name-part taxon-name-part-type="species" reg="decouxi">decouxi</tp:taxon-name-part></tp:taxon-name></italic> Thomson, Ríos-Touma &amp; Holzenthal, sp. nov.</td><td rowspan="1" colspan="1">Azuay, Bolivar, Imbabura, Pichincha</td></tr><tr><td rowspan="1" colspan="1"><italic><tp:taxon-name><tp:taxon-name-part taxon-name-part-type="genus" reg="Rhyacopsyche">R.</tp:taxon-name-part> <tp:taxon-name-part taxon-name-part-type="species" reg="hajtoka">hajtoka</tp:taxon-name-part></tp:taxon-name></italic> Oláh &amp; Johanson, 2011</td><td rowspan="1" colspan="1">Pichincha</td></tr><tr><td rowspan="1" colspan="1"><italic><tp:taxon-name><tp:taxon-name-part taxon-name-part-type="genus" reg="Rhyacopsyche">R.</tp:taxon-name-part> <tp:taxon-name-part taxon-name-part-type="species" reg="patula">patula</tp:taxon-name-part></tp:taxon-name></italic> Thomson, Ríos-Touma &amp; Holzenthal, sp. nov.</td><td rowspan="1" colspan="1">Pastaza</td></tr><tr><td rowspan="1" colspan="1"><italic><tp:taxon-name><tp:taxon-name-part taxon-name-part-type="genus" reg="Rhyacopsyche">R.</tp:taxon-name-part> <tp:taxon-name-part taxon-name-part-type="species" reg="peruviana">peruviana</tp:taxon-name-part></tp:taxon-name></italic> Flint, 1975</td><td rowspan="1" colspan="1">Pastaza, Zamora Chinchipe</td></tr><tr><td rowspan="1" colspan="1"><italic><tp:taxon-name><tp:taxon-name-part taxon-name-part-type="genus" reg="Rhyacopsyche">R.</tp:taxon-name-part> <tp:taxon-name-part taxon-name-part-type="species" reg="tanylobosa">tanylobosa</tp:taxon-name-part></tp:taxon-name></italic> Wasmund &amp; Holzenthal, 2007</td><td rowspan="1" colspan="1">Morona Santiago, Napo, Pastaza, Pichincha, Santo Domingo, Zamora Chinchipe</td></tr><tr><td rowspan="1" colspan="1"><italic><tp:taxon-name><tp:taxon-name-part taxon-name-part-type="genus" reg="Rhyacopsyche">R.</tp:taxon-name-part> <tp:taxon-name-part taxon-name-part-type="species" reg="tumida">tumida</tp:taxon-name-part></tp:taxon-name></italic> Thomson, Ríos-Touma &amp; Holzenthal, sp. nov.</td><td rowspan="1" colspan="1">Azuay</td></tr></tbody></table></table-wrap></tp:treatment-sec></tp:taxon-treatment>
