# Supplementary material for: ﻿Additions to the genus Rhyacopsyche Müller, 1879 (Trichoptera, Hydroptilidae) in Ecuador
Source: Zookeys. 2025 Dec 10;1263:531–43. doi: 10.3897/zookeys.1263.148084 (PMC12712635; doi:10.3897/zookeys.1263.148084)
Supplement: XML Treatment for Rhyacopsyche bellavista [file zookeys.1263.148084-treatment2.xml]

<!DOCTYPE tp:taxon-treatment
  PUBLIC "-//TaxonX//DTD Taxonomic Treatment Publishing DTD v0 20100105//EN" "tax-treatment-NSO.dtd">
<tp:taxon-treatment xmlns:tp="http://www.plazi.org/taxpub"><tp:treatment-meta><kwd-group><label>Taxon classification</label><kwd>
              <named-content content-type="kingdom">Animalia</named-content>
            </kwd><kwd>
              <named-content content-type="order">Trichoptera</named-content>
            </kwd><kwd>
              <named-content content-type="family">Hydroptilidae</named-content>
            </kwd></kwd-group><mixed-citation publication-type="journal"><person-group><name><surname>Thomson</surname><given-names>Robin E.</given-names></name><name><surname>Ríos-Touma</surname><given-names>Blanca</given-names></name><name><surname>Holzenthal</surname><given-names>Ralph W.</given-names></name></person-group><article-title>﻿Additions to the genus <italic><tp:taxon-name><tp:taxon-name-part taxon-name-part-type="genus" reg="Rhyacopsyche">Rhyacopsyche</tp:taxon-name-part></tp:taxon-name></italic> Müller, 1879 (<tp:taxon-name><tp:taxon-name-part taxon-name-part-type="order">Trichoptera</tp:taxon-name-part></tp:taxon-name>, <tp:taxon-name><tp:taxon-name-part taxon-name-part-type="family">Hydroptilidae</tp:taxon-name-part></tp:taxon-name>) in Ecuador</article-title><source>Zookeys</source><day>10</day><month>12</month><year>2025</year><volume>1263</volume><fpage>531</fpage><lpage>543</lpage><pub-id pub-id-type="doi">10.3897/zookeys.1263.148084</pub-id></mixed-citation></tp:treatment-meta><tp:nomenclature><label>﻿</label><tp:taxon-name><object-id xmlns:xlink="http://www.w3.org/1999/xlink" content-type="arpha" xlink:type="simple">7B28FD02-2049-5C37-839F-624F619A37A0</object-id>
            <tp:taxon-name-part taxon-name-part-type="genus" reg="Rhyacopsyche">Rhyacopsyche</tp:taxon-name-part>
            <tp:taxon-name-part taxon-name-part-type="species" reg="bellavista">bellavista</tp:taxon-name-part>
            <object-id xmlns:xlink="http://www.w3.org/1999/xlink" content-type="zoobank" xlink:type="simple">https://zoobank.org/CEDF9ADF-5745-465E-A420-82F96FAD6F5A</object-id>
          </tp:taxon-name><tp:taxon-status xmlns:xlink="http://www.w3.org/1999/xlink" xlink:type="simple">sp. nov.</tp:taxon-status><xref ref-type="fig" rid="F2">Fig. 2</xref></tp:nomenclature><tp:treatment-sec sec-type="type material" id="SECID0EMJAE"><title>Type material.</title><p><bold><italic>Holotype</italic></bold>: Ecuador • ♂; Pichincha, Bellavista Cloud Forest Reserve and Lodge, small stream; <named-content xmlns:xlink="http://www.w3.org/1999/xlink" content-type="dwc:verbatimCoordinates" xlink:type="simple"><named-content content-type="geo-json" specific-use="{&#34;type&#34;:&#34;Point&#34;,&#34;coordinates&#34;:[-78.689580,-0.012120]}" id="NCID0E1JAE" xlink:type="simple">00.01212°S, 078.68958°W</named-content></named-content>; 13 July 2017; el. 2614 m; Andrea Tapia leg.; pan trap; in alcohol; UMSP000560013; <abbrev xmlns:xlink="http://www.w3.org/1999/xlink" xlink:title="University of Minnesota Insect Collection" id="ABBRID0E6JAE" xlink:type="simple">UMSP</abbrev>. <bold><italic>Paratypes</italic></bold>: Ecuador • 1 ♂ and 1 ♀; same collection data as for holotype; 15 July 2017; in alcohol; UMSP000560011; <abbrev xmlns:xlink="http://www.w3.org/1999/xlink" xlink:title="Museo Ecuatoriano de Ciencias Naturales" id="ABBRID0EGKAE" xlink:type="simple">MECN</abbrev>.</p></tp:treatment-sec><tp:treatment-sec sec-type="diagnosis" id="SECID0EKKAE"><title>Diagnosis.</title><p><italic><tp:taxon-name><tp:taxon-name-part taxon-name-part-type="genus" reg="Rhyacopsyche">Rhyacopsyche</tp:taxon-name-part> <tp:taxon-name-part taxon-name-part-type="species" reg="bellavista">bellavista</tp:taxon-name-part></tp:taxon-name></italic>, new species, is most similar to <italic><tp:taxon-name><tp:taxon-name-part taxon-name-part-type="genus" reg="Rhyacopsyche">R.</tp:taxon-name-part> <tp:taxon-name-part taxon-name-part-type="species" reg="rhamphisa">rhamphisa</tp:taxon-name-part></tp:taxon-name></italic> Wasmund &amp; Holzenthal, 2007; both species have a slender inferior appendage that curves dorsad and terminates in a strongly sclerotized apex that points mesally. The inferior appendage curves much more strongly in <italic><tp:taxon-name><tp:taxon-name-part taxon-name-part-type="genus" reg="Rhyacopsyche">R.</tp:taxon-name-part> <tp:taxon-name-part taxon-name-part-type="species" reg="bellavista">bellavista</tp:taxon-name-part></tp:taxon-name></italic> than it does in <italic><tp:taxon-name><tp:taxon-name-part taxon-name-part-type="genus" reg="Rhyacopsyche">R.</tp:taxon-name-part> <tp:taxon-name-part taxon-name-part-type="species" reg="rhamphisa">rhamphisa</tp:taxon-name-part></tp:taxon-name></italic>. The general appearance of tergum X in <italic><tp:taxon-name><tp:taxon-name-part taxon-name-part-type="genus" reg="Rhyacopsyche">R.</tp:taxon-name-part> <tp:taxon-name-part taxon-name-part-type="species" reg="bellavista">bellavista</tp:taxon-name-part></tp:taxon-name></italic>, large and bearing apical spines and spicules apically, can also be used to diagnose <italic><tp:taxon-name><tp:taxon-name-part taxon-name-part-type="genus" reg="Rhyacopsyche">R.</tp:taxon-name-part> <tp:taxon-name-part taxon-name-part-type="species" reg="bellavista">bellavista</tp:taxon-name-part></tp:taxon-name></italic>.</p></tp:treatment-sec><tp:treatment-sec sec-type="description" id="SECID0ESMAE"><title>Description.</title><p><bold><italic>Adult</italic></bold> (male: <italic>n</italic> = 2, female: <italic>n</italic> = 1). Forewing length 3.8–3.9 mm (male); 3.9 mm (female). Head unmodified, with 3 ocelli; antennae unmodified. Tibial spurs 1, 3, 4. Specimens brown in alcohol. Sternum VII with short mesoventral point. <bold><italic>Male genitalia</italic>.</bold> Abdominal segment IX setose, anterolateral margin rounded, posterolateral margin short, straight; dorsolateral lobe of segment IX large, straight, directed slightly dorsad, bearing dark, peg-like setae, in dorsal view deeply and broadly divided, slender (Fig. <xref ref-type="fig" rid="F2">2A, B</xref>). Tergum X membranous, partially retracted inside segment IX; apex large, extending past both dorsolateral lobe of segment IX and inferior appendage, with spines and spicules apically; in dorsal view, slender (Fig. <xref ref-type="fig" rid="F2">2A, B</xref>). Intermediate appendage not apparent. Inferior appendage broadest basally, simple, elongate, slender, curving strongly dorsad; apex strongly sclerotized, pointed, bent mesad (Fig. <xref ref-type="fig" rid="F2">2A, C</xref>). Phallus basally tubular, elongate, apex membranous; central tubule pointed; lateral process not apparent (Fig. <xref ref-type="fig" rid="F2">2D</xref>).</p><fig id="F2" position="float" orientation="portrait"><object-id xmlns:xlink="http://www.w3.org/1999/xlink" content-type="doi" xlink:type="simple">10.3897/zookeys.1263.148084.figure2</object-id><object-id xmlns:xlink="http://www.w3.org/1999/xlink" content-type="arpha" xlink:type="simple">12586138-26E6-5A0B-B63D-FE4AE33050AB</object-id><label>Figure 2.</label><caption><p><italic><tp:taxon-name><tp:taxon-name-part taxon-name-part-type="genus" reg="Rhyacopsyche">Rhyacopsyche</tp:taxon-name-part> <tp:taxon-name-part taxon-name-part-type="species" reg="bellavista">bellavista</tp:taxon-name-part></tp:taxon-name></italic> sp. nov. (UMSP000560013), male genitalia <bold>A</bold> segments IX–X, lateral <bold>B</bold> segment IX–X, dorsal <bold>C</bold> segments IX–X, ventral <bold>D</bold> phallus apex, dorsal.</p></caption><graphic xmlns:xlink="http://www.w3.org/1999/xlink" xlink:href="zookeys-1263-531_article-148084__-g002.jpg" position="float" orientation="portrait" xlink:type="simple" id="oo_1488994.jpg"><uri content-type="original_file" xlink:type="simple">https://binary.pensoft.net/fig/1488994</uri></graphic></fig></tp:treatment-sec><tp:treatment-sec sec-type="etymology" id="SECID0EVOAE"><title>Etymology.</title><p>Named for the reserve where the type specimens were collected.</p></tp:treatment-sec><tp:treatment-sec sec-type="distribution" id="SECID0E1OAE"><title>Distribution.</title><p>Ecuador (Table <xref ref-type="table" rid="T1">1</xref>).</p></tp:treatment-sec><tp:treatment-sec><!--Section generated to contain objects referenced in tp:taxon-treatment.--><table-wrap id="T1" position="float" orientation="portrait"><label>Table 1.</label><caption><p><italic><tp:taxon-name><tp:taxon-name-part taxon-name-part-type="genus" reg="Rhyacopsyche">Rhyacopsyche</tp:taxon-name-part></tp:taxon-name></italic> species and distributions within Ecuador (<tp:taxon-name><tp:taxon-name-part taxon-name-part-type="order">Trichoptera</tp:taxon-name-part></tp:taxon-name>, <tp:taxon-name><tp:taxon-name-part taxon-name-part-type="family">Hydroptilidae</tp:taxon-name-part></tp:taxon-name>).</p></caption><table id="TID0E46AE" rules="all"><tbody><tr><th rowspan="1" colspan="1">Species</th><th rowspan="1" colspan="1">Province</th></tr><tr><td rowspan="1" colspan="1"><italic><tp:taxon-name><tp:taxon-name-part taxon-name-part-type="genus" reg="Rhyacopsyche">R.</tp:taxon-name-part> <tp:taxon-name-part taxon-name-part-type="species" reg="abdita">abdita</tp:taxon-name-part></tp:taxon-name></italic> Thomson, Ríos-Touma &amp; Holzenthal, sp. nov.</td><td rowspan="1" colspan="1">Imbabura, Morona Santiago, Pichincha</td></tr><tr><td rowspan="1" colspan="1"><italic><tp:taxon-name><tp:taxon-name-part taxon-name-part-type="genus" reg="Rhyacopsyche">R.</tp:taxon-name-part> <tp:taxon-name-part taxon-name-part-type="species" reg="bellavista">bellavista</tp:taxon-name-part></tp:taxon-name></italic> Thomson, Ríos-Touma &amp; Holzenthal, sp. nov.</td><td rowspan="1" colspan="1">Pichincha</td></tr><tr><td rowspan="1" colspan="1"><italic><tp:taxon-name><tp:taxon-name-part taxon-name-part-type="genus" reg="Rhyacopsyche">R.</tp:taxon-name-part> <tp:taxon-name-part taxon-name-part-type="species" reg="benwa">benwa</tp:taxon-name-part></tp:taxon-name></italic> Wasmund &amp; Holzenthal, 2007</td><td rowspan="1" colspan="1">Napo</td></tr><tr><td rowspan="1" colspan="1"><italic><tp:taxon-name><tp:taxon-name-part taxon-name-part-type="genus" reg="Rhyacopsyche">R.</tp:taxon-name-part> <tp:taxon-name-part taxon-name-part-type="species" reg="bunkotala">bunkotala</tp:taxon-name-part></tp:taxon-name></italic> Oláh &amp; Johanson, 2011</td><td rowspan="1" colspan="1">Napo</td></tr><tr><td rowspan="1" colspan="1"><italic><tp:taxon-name><tp:taxon-name-part taxon-name-part-type="genus" reg="Rhyacopsyche">R.</tp:taxon-name-part> <tp:taxon-name-part taxon-name-part-type="species" reg="colubrinosa">colubrinosa</tp:taxon-name-part></tp:taxon-name></italic> Wasmund &amp; Holzenthal, 2007</td><td rowspan="1" colspan="1">Cotopaxi, Pastaza, Pichincha, Zamora Chinchipe</td></tr><tr><td rowspan="1" colspan="1"><italic><tp:taxon-name><tp:taxon-name-part taxon-name-part-type="genus" reg="Rhyacopsyche">R.</tp:taxon-name-part> <tp:taxon-name-part taxon-name-part-type="species" reg="decouxi">decouxi</tp:taxon-name-part></tp:taxon-name></italic> Thomson, Ríos-Touma &amp; Holzenthal, sp. nov.</td><td rowspan="1" colspan="1">Azuay, Bolivar, Imbabura, Pichincha</td></tr><tr><td rowspan="1" colspan="1"><italic><tp:taxon-name><tp:taxon-name-part taxon-name-part-type="genus" reg="Rhyacopsyche">R.</tp:taxon-name-part> <tp:taxon-name-part taxon-name-part-type="species" reg="hajtoka">hajtoka</tp:taxon-name-part></tp:taxon-name></italic> Oláh &amp; Johanson, 2011</td><td rowspan="1" colspan="1">Pichincha</td></tr><tr><td rowspan="1" colspan="1"><italic><tp:taxon-name><tp:taxon-name-part taxon-name-part-type="genus" reg="Rhyacopsyche">R.</tp:taxon-name-part> <tp:taxon-name-part taxon-name-part-type="species" reg="patula">patula</tp:taxon-name-part></tp:taxon-name></italic> Thomson, Ríos-Touma &amp; Holzenthal, sp. nov.</td><td rowspan="1" colspan="1">Pastaza</td></tr><tr><td rowspan="1" colspan="1"><italic><tp:taxon-name><tp:taxon-name-part taxon-name-part-type="genus" reg="Rhyacopsyche">R.</tp:taxon-name-part> <tp:taxon-name-part taxon-name-part-type="species" reg="peruviana">peruviana</tp:taxon-name-part></tp:taxon-name></italic> Flint, 1975</td><td rowspan="1" colspan="1">Pastaza, Zamora Chinchipe</td></tr><tr><td rowspan="1" colspan="1"><italic><tp:taxon-name><tp:taxon-name-part taxon-name-part-type="genus" reg="Rhyacopsyche">R.</tp:taxon-name-part> <tp:taxon-name-part taxon-name-part-type="species" reg="tanylobosa">tanylobosa</tp:taxon-name-part></tp:taxon-name></italic> Wasmund &amp; Holzenthal, 2007</td><td rowspan="1" colspan="1">Morona Santiago, Napo, Pastaza, Pichincha, Santo Domingo, Zamora Chinchipe</td></tr><tr><td rowspan="1" colspan="1"><italic><tp:taxon-name><tp:taxon-name-part taxon-name-part-type="genus" reg="Rhyacopsyche">R.</tp:taxon-name-part> <tp:taxon-name-part taxon-name-part-type="species" reg="tumida">tumida</tp:taxon-name-part></tp:taxon-name></italic> Thomson, Ríos-Touma &amp; Holzenthal, sp. nov.</td><td rowspan="1" colspan="1">Azuay</td></tr></tbody></table></table-wrap></tp:treatment-sec></tp:taxon-treatment>
