# Supplementary material for: ﻿Additions to the genus Rhyacopsyche Müller, 1879 (Trichoptera, Hydroptilidae) in Ecuador
Source: Zookeys. 2025 Dec 10;1263:531–43. doi: 10.3897/zookeys.1263.148084 (PMC12712635; doi:10.3897/zookeys.1263.148084)
Supplement: XML Treatment for Rhyacopsyche decouxi [file zookeys.1263.148084-treatment3.xml]

<!DOCTYPE tp:taxon-treatment
  PUBLIC "-//TaxonX//DTD Taxonomic Treatment Publishing DTD v0 20100105//EN" "tax-treatment-NSO.dtd">
<tp:taxon-treatment xmlns:tp="http://www.plazi.org/taxpub"><tp:treatment-meta><kwd-group><label>Taxon classification</label><kwd>
              <named-content content-type="kingdom">Animalia</named-content>
            </kwd><kwd>
              <named-content content-type="order">Trichoptera</named-content>
            </kwd><kwd>
              <named-content content-type="family">Hydroptilidae</named-content>
            </kwd></kwd-group><mixed-citation publication-type="journal"><person-group><name><surname>Thomson</surname><given-names>Robin E.</given-names></name><name><surname>Ríos-Touma</surname><given-names>Blanca</given-names></name><name><surname>Holzenthal</surname><given-names>Ralph W.</given-names></name></person-group><article-title>﻿Additions to the genus <italic><tp:taxon-name><tp:taxon-name-part taxon-name-part-type="genus" reg="Rhyacopsyche">Rhyacopsyche</tp:taxon-name-part></tp:taxon-name></italic> Müller, 1879 (<tp:taxon-name><tp:taxon-name-part taxon-name-part-type="order">Trichoptera</tp:taxon-name-part></tp:taxon-name>, <tp:taxon-name><tp:taxon-name-part taxon-name-part-type="family">Hydroptilidae</tp:taxon-name-part></tp:taxon-name>) in Ecuador</article-title><source>Zookeys</source><day>10</day><month>12</month><year>2025</year><volume>1263</volume><fpage>531</fpage><lpage>543</lpage><pub-id pub-id-type="doi">10.3897/zookeys.1263.148084</pub-id></mixed-citation></tp:treatment-meta><tp:nomenclature><label>﻿</label><tp:taxon-name><object-id xmlns:xlink="http://www.w3.org/1999/xlink" content-type="arpha" xlink:type="simple">391D4339-50BD-580D-820E-72E858B567ED</object-id>
            <tp:taxon-name-part taxon-name-part-type="genus" reg="Rhyacopsyche">Rhyacopsyche</tp:taxon-name-part>
            <tp:taxon-name-part taxon-name-part-type="species" reg="decouxi">decouxi</tp:taxon-name-part>
            <object-id xmlns:xlink="http://www.w3.org/1999/xlink" content-type="zoobank" xlink:type="simple">https://zoobank.org/D06CFD09-9C32-441B-91AA-2189DF10DA37</object-id>
          </tp:taxon-name><tp:taxon-status xmlns:xlink="http://www.w3.org/1999/xlink" xlink:type="simple">sp. nov.</tp:taxon-status><xref ref-type="fig" rid="F3">Fig. 3</xref></tp:nomenclature><tp:treatment-sec sec-type="type material" id="SECID0ERQAE"><title>Type material.</title><p><bold><italic>Holotype</italic></bold>: Ecuador • ♂; Imbabura, Reserva Los Cedros, tributary to Rio Los Cedros; <named-content xmlns:xlink="http://www.w3.org/1999/xlink" content-type="dwc:verbatimCoordinates" xlink:type="simple"><named-content content-type="geo-json" specific-use="{&#34;type&#34;:&#34;Point&#34;,&#34;coordinates&#34;:[-78.782290,0.303740]}" id="NCID0E6QAE" xlink:type="simple">00.30374°N, 078.78229°W</named-content></named-content>; el. 1312 m; 18–19 October 2011; Holzenthal, Ríos, Encalada, Acosta leg.; in alcohol; UMSP000145864; <abbrev xmlns:xlink="http://www.w3.org/1999/xlink" xlink:title="University of Minnesota Insect Collection" id="ABBRID0EERAE" xlink:type="simple">UMSP</abbrev>. <bold><italic>Paratypes</italic></bold>: Ecuador • 4 ♂; same as for holotype; in alcohol; UMSP000145864; <abbrev xmlns:xlink="http://www.w3.org/1999/xlink" xlink:title="Museo Ecuatoriano de Ciencias Naturales" id="ABBRID0ELRAE" xlink:type="simple">MECN</abbrev> • 7 ♂ and 2 ♀; same as for holotype; in alcohol; UMSP000145868, UMSP00145869; <abbrev xmlns:xlink="http://www.w3.org/1999/xlink" xlink:title="University of Minnesota Insect Collection" id="ABBRID0EPRAE" xlink:type="simple">UMSP</abbrev> • 1 ♂; Azuay, Rio Chaucha &amp; waterfall 1.2 km E La Iberia; <named-content xmlns:xlink="http://www.w3.org/1999/xlink" content-type="dwc:verbatimCoordinates" xlink:type="simple"><named-content content-type="geo-json" specific-use="{&#34;type&#34;:&#34;Point&#34;,&#34;coordinates&#34;:[-79.507860,-2.894070]}" id="NCID0EWRAE" xlink:type="simple">02.89407°S, 079.50786°W</named-content></named-content>; el. 700 m; 22 March 2022; Ríos, Pauls, Amigo leg.; in alcohol; UMSP000418196; <abbrev xmlns:xlink="http://www.w3.org/1999/xlink" xlink:title="Museo Ecuatoriano de Ciencias Naturales" id="ABBRID0E2RAE" xlink:type="simple">MECN</abbrev> • 1 ♂; Azuay, trib. to Rio Chaucha in San Antonio de Chaucha; <named-content xmlns:xlink="http://www.w3.org/1999/xlink" content-type="dwc:verbatimCoordinates" xlink:type="simple"><named-content content-type="geo-json" specific-use="{&#34;type&#34;:&#34;Point&#34;,&#34;coordinates&#34;:[-79.413750,-2.907360]}" id="NCID0ECSAE" xlink:type="simple">02.90736°S, 079.41375°W</named-content></named-content>; el. 1831 m; 23 March 2022; Holzenthal, Ríos, Amigo leg.; in alcohol; UMSP000418195; <abbrev xmlns:xlink="http://www.w3.org/1999/xlink" xlink:title="University of Minnesota Insect Collection" id="ABBRID0EHSAE" xlink:type="simple">UMSP</abbrev> • 1 ♂; Bolivar, Quebrada San Pablo, N of Chazojuan; <named-content xmlns:xlink="http://www.w3.org/1999/xlink" content-type="dwc:verbatimCoordinates" xlink:type="simple"><named-content content-type="geo-json" specific-use="{&#34;type&#34;:&#34;Point&#34;,&#34;coordinates&#34;:[-79.154960,-1.379780]}" id="NCID0EOSAE" xlink:type="simple">01.37978°S, 079.15496°W</named-content></named-content>; el. 1150 m; 20 March 2022; Ríos, Holzenthal, Pauls, Thomson, Amigo leg.; in alcohol; UMSP000418194; <abbrev xmlns:xlink="http://www.w3.org/1999/xlink" xlink:title="University of Minnesota Insect Collection" id="ABBRID0ETSAE" xlink:type="simple">UMSP</abbrev> • 1 ♂; Pichincha, Reserva Rio Bravo, Rio Bravo, upstream; <named-content xmlns:xlink="http://www.w3.org/1999/xlink" content-type="dwc:verbatimCoordinates" xlink:type="simple"><named-content content-type="geo-json" specific-use="{&#34;type&#34;:&#34;Point&#34;,&#34;coordinates&#34;:[-78.732870,-0.078020]}" id="NCID0E1SAE" xlink:type="simple">00.07802°S, 078.73287°W</named-content></named-content>; 19 November 2023; el. 1564 m; Holzenthal, Frandsen, Morabowen, Amigo leg.; pan trap; in alcohol; UMSP000551405; <abbrev xmlns:xlink="http://www.w3.org/1999/xlink" xlink:title="University of Minnesota Insect Collection" id="ABBRID0E6SAE" xlink:type="simple">UMSP</abbrev>.</p></tp:treatment-sec><tp:treatment-sec sec-type="diagnosis" id="SECID0EDTAE"><title>Diagnosis.</title><p><italic><tp:taxon-name><tp:taxon-name-part taxon-name-part-type="genus" reg="Rhyacopsyche">Rhyacopsyche</tp:taxon-name-part> <tp:taxon-name-part taxon-name-part-type="species" reg="decouxi">decouxi</tp:taxon-name-part></tp:taxon-name></italic>, new species, is also similar in appearance to <italic><tp:taxon-name><tp:taxon-name-part taxon-name-part-type="genus" reg="Rhyacopsyche">R.</tp:taxon-name-part> <tp:taxon-name-part taxon-name-part-type="species" reg="rhamphisa">rhamphisa</tp:taxon-name-part></tp:taxon-name></italic>. Characteristics found on the dorsolateral lobe, inferior appendage, and phallus make them very similar. Key differences, however, make it possible to separate the two. <italic><tp:taxon-name><tp:taxon-name-part taxon-name-part-type="genus" reg="Rhyacopsyche">R.</tp:taxon-name-part> <tp:taxon-name-part taxon-name-part-type="species" reg="decouxi">decouxi</tp:taxon-name-part></tp:taxon-name></italic> bears a prominent seta on the dorsal margin of the inferior appendage that is lacking in <italic><tp:taxon-name><tp:taxon-name-part taxon-name-part-type="genus" reg="Rhyacopsyche">R.</tp:taxon-name-part> <tp:taxon-name-part taxon-name-part-type="species" reg="rhamphisa">rhamphisa</tp:taxon-name-part></tp:taxon-name></italic>; in addition, the shape of the inferior appendage when viewed ventrally is very different.</p></tp:treatment-sec><tp:treatment-sec sec-type="description" id="SECID0EVUAE"><title>Description.</title><p><bold><italic>Adult</italic></bold> (male: <italic>n</italic> = 15, female: <italic>n</italic> = 2). Forewing length 2.5–2.9 mm (male), 2.9–3.0 mm (female). Head unmodified, with 3 ocelli; antennae unmodified. Tibial spurs 1, 3, 4. Specimens brown in alcohol. Sternum VII with short mesoventral point. <bold><italic>Male genitalia</italic>.</bold> Abdominal segment IX setose, anterolateral margin rounded, posterolateral margin convex; dorsolateral lobe of segment IX broadly truncate, with dark, peg-like setae, in dorsal view deeply divided and with rounded apex (Fig. <xref ref-type="fig" rid="F3">3A, B</xref>). Tergum X membranous, retracted inside segment IX, in dorsal view with lateral lobes (Fig. <xref ref-type="fig" rid="F3">3A, B</xref>). Intermediate appendage not apparent. Inferior appendage elongate, setose basally, dorsal margin produced basally and with prominent seta mesally; apex digitate, bearing prominent peg-like seta (Fig. <xref ref-type="fig" rid="F3">3A, C</xref>). Phallus basally tubular, elongate, membranous apex bearing series of thickened spines; central tubule with pointed apex adjacent to small, sclerotized plate; lateral process lanceolate (Fig. <xref ref-type="fig" rid="F3">3D, E</xref>).</p><fig id="F3" position="float" orientation="portrait"><object-id xmlns:xlink="http://www.w3.org/1999/xlink" content-type="doi" xlink:type="simple">10.3897/zookeys.1263.148084.figure3</object-id><object-id xmlns:xlink="http://www.w3.org/1999/xlink" content-type="arpha" xlink:type="simple">2A8BB6D9-58DD-53E5-A340-E119E16188E9</object-id><label>Figure 3.</label><caption><p><italic><tp:taxon-name><tp:taxon-name-part taxon-name-part-type="genus" reg="Rhyacopsyche">Rhyacopsyche</tp:taxon-name-part> <tp:taxon-name-part taxon-name-part-type="species" reg="decouxi">decouxi</tp:taxon-name-part></tp:taxon-name></italic> sp. nov. (UMSP000145864), male genitalia <bold>A</bold> segments IX–X, lateral <bold>B</bold> segment IX–X, dorsal <bold>C</bold> segments IX–X, ventral <bold>D</bold> phallus apex, dorsal <bold>E</bold> phallus apex, lateral.</p></caption><graphic xmlns:xlink="http://www.w3.org/1999/xlink" xlink:href="zookeys-1263-531_article-148084__-g003.jpg" position="float" orientation="portrait" xlink:type="simple" id="oo_1488995.jpg"><uri content-type="original_file" xlink:type="simple">https://binary.pensoft.net/fig/1488995</uri></graphic></fig></tp:treatment-sec><tp:treatment-sec sec-type="etymology" id="SECID0E1WAE"><title>Etymology.</title><p>Named in honor of the late José Decoux, founder and protector of the reserve, who died in 2024, leaving the enormous legacy of Los Cedros Reserve to future generations.</p></tp:treatment-sec><tp:treatment-sec sec-type="distribution" id="SECID0E6WAE"><title>Distribution.</title><p>Ecuador (Table <xref ref-type="table" rid="T1">1</xref>).</p></tp:treatment-sec><tp:treatment-sec><!--Section generated to contain objects referenced in tp:taxon-treatment.--><table-wrap id="T1" position="float" orientation="portrait"><label>Table 1.</label><caption><p><italic><tp:taxon-name><tp:taxon-name-part taxon-name-part-type="genus" reg="Rhyacopsyche">Rhyacopsyche</tp:taxon-name-part></tp:taxon-name></italic> species and distributions within Ecuador (<tp:taxon-name><tp:taxon-name-part taxon-name-part-type="order">Trichoptera</tp:taxon-name-part></tp:taxon-name>, <tp:taxon-name><tp:taxon-name-part taxon-name-part-type="family">Hydroptilidae</tp:taxon-name-part></tp:taxon-name>).</p></caption><table id="TID0E46AE" rules="all"><tbody><tr><th rowspan="1" colspan="1">Species</th><th rowspan="1" colspan="1">Province</th></tr><tr><td rowspan="1" colspan="1"><italic><tp:taxon-name><tp:taxon-name-part taxon-name-part-type="genus" reg="Rhyacopsyche">R.</tp:taxon-name-part> <tp:taxon-name-part taxon-name-part-type="species" reg="abdita">abdita</tp:taxon-name-part></tp:taxon-name></italic> Thomson, Ríos-Touma &amp; Holzenthal, sp. nov.</td><td rowspan="1" colspan="1">Imbabura, Morona Santiago, Pichincha</td></tr><tr><td rowspan="1" colspan="1"><italic><tp:taxon-name><tp:taxon-name-part taxon-name-part-type="genus" reg="Rhyacopsyche">R.</tp:taxon-name-part> <tp:taxon-name-part taxon-name-part-type="species" reg="bellavista">bellavista</tp:taxon-name-part></tp:taxon-name></italic> Thomson, Ríos-Touma &amp; Holzenthal, sp. nov.</td><td rowspan="1" colspan="1">Pichincha</td></tr><tr><td rowspan="1" colspan="1"><italic><tp:taxon-name><tp:taxon-name-part taxon-name-part-type="genus" reg="Rhyacopsyche">R.</tp:taxon-name-part> <tp:taxon-name-part taxon-name-part-type="species" reg="benwa">benwa</tp:taxon-name-part></tp:taxon-name></italic> Wasmund &amp; Holzenthal, 2007</td><td rowspan="1" colspan="1">Napo</td></tr><tr><td rowspan="1" colspan="1"><italic><tp:taxon-name><tp:taxon-name-part taxon-name-part-type="genus" reg="Rhyacopsyche">R.</tp:taxon-name-part> <tp:taxon-name-part taxon-name-part-type="species" reg="bunkotala">bunkotala</tp:taxon-name-part></tp:taxon-name></italic> Oláh &amp; Johanson, 2011</td><td rowspan="1" colspan="1">Napo</td></tr><tr><td rowspan="1" colspan="1"><italic><tp:taxon-name><tp:taxon-name-part taxon-name-part-type="genus" reg="Rhyacopsyche">R.</tp:taxon-name-part> <tp:taxon-name-part taxon-name-part-type="species" reg="colubrinosa">colubrinosa</tp:taxon-name-part></tp:taxon-name></italic> Wasmund &amp; Holzenthal, 2007</td><td rowspan="1" colspan="1">Cotopaxi, Pastaza, Pichincha, Zamora Chinchipe</td></tr><tr><td rowspan="1" colspan="1"><italic><tp:taxon-name><tp:taxon-name-part taxon-name-part-type="genus" reg="Rhyacopsyche">R.</tp:taxon-name-part> <tp:taxon-name-part taxon-name-part-type="species" reg="decouxi">decouxi</tp:taxon-name-part></tp:taxon-name></italic> Thomson, Ríos-Touma &amp; Holzenthal, sp. nov.</td><td rowspan="1" colspan="1">Azuay, Bolivar, Imbabura, Pichincha</td></tr><tr><td rowspan="1" colspan="1"><italic><tp:taxon-name><tp:taxon-name-part taxon-name-part-type="genus" reg="Rhyacopsyche">R.</tp:taxon-name-part> <tp:taxon-name-part taxon-name-part-type="species" reg="hajtoka">hajtoka</tp:taxon-name-part></tp:taxon-name></italic> Oláh &amp; Johanson, 2011</td><td rowspan="1" colspan="1">Pichincha</td></tr><tr><td rowspan="1" colspan="1"><italic><tp:taxon-name><tp:taxon-name-part taxon-name-part-type="genus" reg="Rhyacopsyche">R.</tp:taxon-name-part> <tp:taxon-name-part taxon-name-part-type="species" reg="patula">patula</tp:taxon-name-part></tp:taxon-name></italic> Thomson, Ríos-Touma &amp; Holzenthal, sp. nov.</td><td rowspan="1" colspan="1">Pastaza</td></tr><tr><td rowspan="1" colspan="1"><italic><tp:taxon-name><tp:taxon-name-part taxon-name-part-type="genus" reg="Rhyacopsyche">R.</tp:taxon-name-part> <tp:taxon-name-part taxon-name-part-type="species" reg="peruviana">peruviana</tp:taxon-name-part></tp:taxon-name></italic> Flint, 1975</td><td rowspan="1" colspan="1">Pastaza, Zamora Chinchipe</td></tr><tr><td rowspan="1" colspan="1"><italic><tp:taxon-name><tp:taxon-name-part taxon-name-part-type="genus" reg="Rhyacopsyche">R.</tp:taxon-name-part> <tp:taxon-name-part taxon-name-part-type="species" reg="tanylobosa">tanylobosa</tp:taxon-name-part></tp:taxon-name></italic> Wasmund &amp; Holzenthal, 2007</td><td rowspan="1" colspan="1">Morona Santiago, Napo, Pastaza, Pichincha, Santo Domingo, Zamora Chinchipe</td></tr><tr><td rowspan="1" colspan="1"><italic><tp:taxon-name><tp:taxon-name-part taxon-name-part-type="genus" reg="Rhyacopsyche">R.</tp:taxon-name-part> <tp:taxon-name-part taxon-name-part-type="species" reg="tumida">tumida</tp:taxon-name-part></tp:taxon-name></italic> Thomson, Ríos-Touma &amp; Holzenthal, sp. nov.</td><td rowspan="1" colspan="1">Azuay</td></tr></tbody></table></table-wrap></tp:treatment-sec></tp:taxon-treatment>
