# Supplementary material for: ﻿Additions to the genus Rhyacopsyche Müller, 1879 (Trichoptera, Hydroptilidae) in Ecuador
Source: Zookeys. 2025 Dec 10;1263:531–43. doi: 10.3897/zookeys.1263.148084 (PMC12712635; doi:10.3897/zookeys.1263.148084)
Supplement: XML Treatment for Rhyacopsyche patula [file zookeys.1263.148084-treatment4.xml]

<!DOCTYPE tp:taxon-treatment
  PUBLIC "-//TaxonX//DTD Taxonomic Treatment Publishing DTD v0 20100105//EN" "tax-treatment-NSO.dtd">
<tp:taxon-treatment xmlns:tp="http://www.plazi.org/taxpub"><tp:treatment-meta><kwd-group><label>Taxon classification</label><kwd>
              <named-content content-type="kingdom">Animalia</named-content>
            </kwd><kwd>
              <named-content content-type="order">Trichoptera</named-content>
            </kwd><kwd>
              <named-content content-type="family">Hydroptilidae</named-content>
            </kwd></kwd-group><mixed-citation publication-type="journal"><person-group><name><surname>Thomson</surname><given-names>Robin E.</given-names></name><name><surname>Ríos-Touma</surname><given-names>Blanca</given-names></name><name><surname>Holzenthal</surname><given-names>Ralph W.</given-names></name></person-group><article-title>﻿Additions to the genus <italic><tp:taxon-name><tp:taxon-name-part taxon-name-part-type="genus" reg="Rhyacopsyche">Rhyacopsyche</tp:taxon-name-part></tp:taxon-name></italic> Müller, 1879 (<tp:taxon-name><tp:taxon-name-part taxon-name-part-type="order">Trichoptera</tp:taxon-name-part></tp:taxon-name>, <tp:taxon-name><tp:taxon-name-part taxon-name-part-type="family">Hydroptilidae</tp:taxon-name-part></tp:taxon-name>) in Ecuador</article-title><source>Zookeys</source><day>10</day><month>12</month><year>2025</year><volume>1263</volume><fpage>531</fpage><lpage>543</lpage><pub-id pub-id-type="doi">10.3897/zookeys.1263.148084</pub-id></mixed-citation></tp:treatment-meta><tp:nomenclature><label>﻿</label><tp:taxon-name><object-id xmlns:xlink="http://www.w3.org/1999/xlink" content-type="arpha" xlink:type="simple">85314003-3193-5BE6-886F-79C48A44C8BD</object-id>
            <tp:taxon-name-part taxon-name-part-type="genus" reg="Rhyacopsyche">Rhyacopsyche</tp:taxon-name-part>
            <tp:taxon-name-part taxon-name-part-type="species" reg="patula">patula</tp:taxon-name-part>
            <object-id xmlns:xlink="http://www.w3.org/1999/xlink" content-type="zoobank" xlink:type="simple">https://zoobank.org/A5BC6702-36E8-4C33-AE83-4154B80A9CF5</object-id>
          </tp:taxon-name><tp:taxon-status xmlns:xlink="http://www.w3.org/1999/xlink" xlink:type="simple">sp. nov.</tp:taxon-status><xref ref-type="fig" rid="F4">Fig. 4</xref></tp:nomenclature><tp:treatment-sec sec-type="type material" id="SECID0EWYAE"><title>Type material.</title><p><bold><italic>Holotype</italic></bold>: Ecuador • ♂; Pastaza, small stream, ca 3.8 km (rd) SE Chuwitayo; <named-content xmlns:xlink="http://www.w3.org/1999/xlink" content-type="dwc:verbatimCoordinates" xlink:type="simple"><named-content content-type="geo-json" specific-use="{&#34;type&#34;:&#34;Point&#34;,&#34;coordinates&#34;:[-77.794590,-1.922510]}" id="NCID0EEZAE" xlink:type="simple">01.92251°S, 077.79459°W</named-content></named-content>; el. 703 m; 20 September 2021; Ríos, Holzenthal, Frandsen, Errigo, Amigo leg.; in alcohol; UMSP000280912; <abbrev xmlns:xlink="http://www.w3.org/1999/xlink" xlink:title="Museo Ecuatoriano de Ciencias Naturales" id="ABBRID0EJZAE" xlink:type="simple">MECN</abbrev>.</p></tp:treatment-sec><tp:treatment-sec sec-type="diagnosis" id="SECID0ENZAE"><title>Diagnosis.</title><p><italic><tp:taxon-name><tp:taxon-name-part taxon-name-part-type="genus" reg="Rhyacopsyche">Rhyacopsyche</tp:taxon-name-part> <tp:taxon-name-part taxon-name-part-type="species" reg="patula">patula</tp:taxon-name-part></tp:taxon-name></italic>, new species, is most similar to <italic><tp:taxon-name><tp:taxon-name-part taxon-name-part-type="genus" reg="Rhyacopsyche">R.</tp:taxon-name-part> <tp:taxon-name-part taxon-name-part-type="species" reg="holzenthali">holzenthali</tp:taxon-name-part></tp:taxon-name></italic> Harris &amp; Armitage, 2019. Both species are lacking the deep division often observed in the posterior margin of the dorsolateral lobe when viewed dorsally, and the general appearance of the inferior appendage is very similar between the two when viewed laterally. However, <italic><tp:taxon-name><tp:taxon-name-part taxon-name-part-type="genus" reg="Rhyacopsyche">R.</tp:taxon-name-part> <tp:taxon-name-part taxon-name-part-type="species" reg="patula">patula</tp:taxon-name-part></tp:taxon-name></italic> is lacking both the small emargination and the peg-like setae present on the dorsolateral lobe of <italic><tp:taxon-name><tp:taxon-name-part taxon-name-part-type="genus" reg="Rhyacopsyche">R.</tp:taxon-name-part> <tp:taxon-name-part taxon-name-part-type="species" reg="holzenthali">holzenthali</tp:taxon-name-part></tp:taxon-name></italic>. In addition, the inferior appendage of <italic><tp:taxon-name><tp:taxon-name-part taxon-name-part-type="genus" reg="Rhyacopsyche">R.</tp:taxon-name-part> <tp:taxon-name-part taxon-name-part-type="species" reg="holzenthali">holzenthali</tp:taxon-name-part></tp:taxon-name></italic> is more slender than that of <italic><tp:taxon-name><tp:taxon-name-part taxon-name-part-type="genus" reg="Rhyacopsyche">R.</tp:taxon-name-part> <tp:taxon-name-part taxon-name-part-type="species" reg="patula">patula</tp:taxon-name-part></tp:taxon-name></italic>.</p></tp:treatment-sec><tp:treatment-sec sec-type="description" id="SECID0EV2AE"><title>Description.</title><p><bold><italic>Adult</italic></bold> (male: <italic>n</italic> = 1). Forewing length 2.9 mm (male). Head unmodified, with 3 ocelli; antennae unmodified. Tibial spurs 1, 3, 4. Specimen brown in alcohol. Sternum VII with short mesoventral point. <bold><italic>Male genitalia</italic>.</bold> Abdominal segment IX setose, anterolateral margin rounded, posterolateral margin irregular and with ventral projection; dorsolateral lobe of segment IX setose, rounded, in dorsal view broad and truncate (Fig. <xref ref-type="fig" rid="F4">4A, B</xref>). Tergum X membranous, partially retracted inside segment IX, fused with intermediate appendage (Fig. <xref ref-type="fig" rid="F4">4A, B</xref>). Intermediate appendage membranous, fused mesally, with lightly sclerotized sections laterally and ventrally (Fig. <xref ref-type="fig" rid="F4">4A, C</xref>). Inferior appendage setose, dorsal margin enlarged mesally, ventral margin sinuate; apex bearing prominent, peg-like seta (Fig. <xref ref-type="fig" rid="F4">4A, C</xref>). Phallus basally tubular, elongate, apex membranous; central tubule with slight hooked apex in dorsal view; lateral process pointed (Fig. <xref ref-type="fig" rid="F4">4D</xref>).</p><fig id="F4" position="float" orientation="portrait"><object-id xmlns:xlink="http://www.w3.org/1999/xlink" content-type="doi" xlink:type="simple">10.3897/zookeys.1263.148084.figure4</object-id><object-id xmlns:xlink="http://www.w3.org/1999/xlink" content-type="arpha" xlink:type="simple">EA7C738B-694A-5370-B4F7-2903CAE9543B</object-id><label>Figure 4.</label><caption><p><italic><tp:taxon-name><tp:taxon-name-part taxon-name-part-type="genus" reg="Rhyacopsyche">Rhyacopsyche</tp:taxon-name-part> <tp:taxon-name-part taxon-name-part-type="species" reg="patula">patula</tp:taxon-name-part></tp:taxon-name></italic> sp. nov. (UMSP000280912), male genitalia <bold>A</bold> segments IX–X, lateral <bold>B</bold> segment IX–X, dorsal <bold>C</bold> segment IX, ventral <bold>D</bold> phallus, dorsal.</p></caption><graphic xmlns:xlink="http://www.w3.org/1999/xlink" xlink:href="zookeys-1263-531_article-148084__-g004.jpg" position="float" orientation="portrait" xlink:type="simple" id="oo_1488996.jpg"><uri content-type="original_file" xlink:type="simple">https://binary.pensoft.net/fig/1488996</uri></graphic></fig></tp:treatment-sec><tp:treatment-sec sec-type="etymology" id="SECID0E14AE"><title>Etymology.</title><p><italic>Patulus</italic>, Latin for “spread out, broad,” referring to the broad dorsolateral lobe of abdominal segment IX, without division when viewed dorsally.</p></tp:treatment-sec><tp:treatment-sec sec-type="distribution" id="SECID0EH5AE"><title>Distribution.</title><p>Ecuador (Table <xref ref-type="table" rid="T1">1</xref>).</p></tp:treatment-sec><tp:treatment-sec><!--Section generated to contain objects referenced in tp:taxon-treatment.--><table-wrap id="T1" position="float" orientation="portrait"><label>Table 1.</label><caption><p><italic><tp:taxon-name><tp:taxon-name-part taxon-name-part-type="genus" reg="Rhyacopsyche">Rhyacopsyche</tp:taxon-name-part></tp:taxon-name></italic> species and distributions within Ecuador (<tp:taxon-name><tp:taxon-name-part taxon-name-part-type="order">Trichoptera</tp:taxon-name-part></tp:taxon-name>, <tp:taxon-name><tp:taxon-name-part taxon-name-part-type="family">Hydroptilidae</tp:taxon-name-part></tp:taxon-name>).</p></caption><table id="TID0E46AE" rules="all"><tbody><tr><th rowspan="1" colspan="1">Species</th><th rowspan="1" colspan="1">Province</th></tr><tr><td rowspan="1" colspan="1"><italic><tp:taxon-name><tp:taxon-name-part taxon-name-part-type="genus" reg="Rhyacopsyche">R.</tp:taxon-name-part> <tp:taxon-name-part taxon-name-part-type="species" reg="abdita">abdita</tp:taxon-name-part></tp:taxon-name></italic> Thomson, Ríos-Touma &amp; Holzenthal, sp. nov.</td><td rowspan="1" colspan="1">Imbabura, Morona Santiago, Pichincha</td></tr><tr><td rowspan="1" colspan="1"><italic><tp:taxon-name><tp:taxon-name-part taxon-name-part-type="genus" reg="Rhyacopsyche">R.</tp:taxon-name-part> <tp:taxon-name-part taxon-name-part-type="species" reg="bellavista">bellavista</tp:taxon-name-part></tp:taxon-name></italic> Thomson, Ríos-Touma &amp; Holzenthal, sp. nov.</td><td rowspan="1" colspan="1">Pichincha</td></tr><tr><td rowspan="1" colspan="1"><italic><tp:taxon-name><tp:taxon-name-part taxon-name-part-type="genus" reg="Rhyacopsyche">R.</tp:taxon-name-part> <tp:taxon-name-part taxon-name-part-type="species" reg="benwa">benwa</tp:taxon-name-part></tp:taxon-name></italic> Wasmund &amp; Holzenthal, 2007</td><td rowspan="1" colspan="1">Napo</td></tr><tr><td rowspan="1" colspan="1"><italic><tp:taxon-name><tp:taxon-name-part taxon-name-part-type="genus" reg="Rhyacopsyche">R.</tp:taxon-name-part> <tp:taxon-name-part taxon-name-part-type="species" reg="bunkotala">bunkotala</tp:taxon-name-part></tp:taxon-name></italic> Oláh &amp; Johanson, 2011</td><td rowspan="1" colspan="1">Napo</td></tr><tr><td rowspan="1" colspan="1"><italic><tp:taxon-name><tp:taxon-name-part taxon-name-part-type="genus" reg="Rhyacopsyche">R.</tp:taxon-name-part> <tp:taxon-name-part taxon-name-part-type="species" reg="colubrinosa">colubrinosa</tp:taxon-name-part></tp:taxon-name></italic> Wasmund &amp; Holzenthal, 2007</td><td rowspan="1" colspan="1">Cotopaxi, Pastaza, Pichincha, Zamora Chinchipe</td></tr><tr><td rowspan="1" colspan="1"><italic><tp:taxon-name><tp:taxon-name-part taxon-name-part-type="genus" reg="Rhyacopsyche">R.</tp:taxon-name-part> <tp:taxon-name-part taxon-name-part-type="species" reg="decouxi">decouxi</tp:taxon-name-part></tp:taxon-name></italic> Thomson, Ríos-Touma &amp; Holzenthal, sp. nov.</td><td rowspan="1" colspan="1">Azuay, Bolivar, Imbabura, Pichincha</td></tr><tr><td rowspan="1" colspan="1"><italic><tp:taxon-name><tp:taxon-name-part taxon-name-part-type="genus" reg="Rhyacopsyche">R.</tp:taxon-name-part> <tp:taxon-name-part taxon-name-part-type="species" reg="hajtoka">hajtoka</tp:taxon-name-part></tp:taxon-name></italic> Oláh &amp; Johanson, 2011</td><td rowspan="1" colspan="1">Pichincha</td></tr><tr><td rowspan="1" colspan="1"><italic><tp:taxon-name><tp:taxon-name-part taxon-name-part-type="genus" reg="Rhyacopsyche">R.</tp:taxon-name-part> <tp:taxon-name-part taxon-name-part-type="species" reg="patula">patula</tp:taxon-name-part></tp:taxon-name></italic> Thomson, Ríos-Touma &amp; Holzenthal, sp. nov.</td><td rowspan="1" colspan="1">Pastaza</td></tr><tr><td rowspan="1" colspan="1"><italic><tp:taxon-name><tp:taxon-name-part taxon-name-part-type="genus" reg="Rhyacopsyche">R.</tp:taxon-name-part> <tp:taxon-name-part taxon-name-part-type="species" reg="peruviana">peruviana</tp:taxon-name-part></tp:taxon-name></italic> Flint, 1975</td><td rowspan="1" colspan="1">Pastaza, Zamora Chinchipe</td></tr><tr><td rowspan="1" colspan="1"><italic><tp:taxon-name><tp:taxon-name-part taxon-name-part-type="genus" reg="Rhyacopsyche">R.</tp:taxon-name-part> <tp:taxon-name-part taxon-name-part-type="species" reg="tanylobosa">tanylobosa</tp:taxon-name-part></tp:taxon-name></italic> Wasmund &amp; Holzenthal, 2007</td><td rowspan="1" colspan="1">Morona Santiago, Napo, Pastaza, Pichincha, Santo Domingo, Zamora Chinchipe</td></tr><tr><td rowspan="1" colspan="1"><italic><tp:taxon-name><tp:taxon-name-part taxon-name-part-type="genus" reg="Rhyacopsyche">R.</tp:taxon-name-part> <tp:taxon-name-part taxon-name-part-type="species" reg="tumida">tumida</tp:taxon-name-part></tp:taxon-name></italic> Thomson, Ríos-Touma &amp; Holzenthal, sp. nov.</td><td rowspan="1" colspan="1">Azuay</td></tr></tbody></table></table-wrap></tp:treatment-sec></tp:taxon-treatment>
