# Supplementary material for: ﻿Additions to the genus Rhyacopsyche Müller, 1879 (Trichoptera, Hydroptilidae) in Ecuador
Source: Zookeys. 2025 Dec 10;1263:531–43. doi: 10.3897/zookeys.1263.148084 (PMC12712635; doi:10.3897/zookeys.1263.148084)
Supplement: XML Treatment for Rhyacopsyche tumida [file zookeys.1263.148084-treatment5.xml]

<!DOCTYPE tp:taxon-treatment
  PUBLIC "-//TaxonX//DTD Taxonomic Treatment Publishing DTD v0 20100105//EN" "tax-treatment-NSO.dtd">
<tp:taxon-treatment xmlns:tp="http://www.plazi.org/taxpub"><tp:treatment-meta><kwd-group><label>Taxon classification</label><kwd>
              <named-content content-type="kingdom">Animalia</named-content>
            </kwd><kwd>
              <named-content content-type="order">Trichoptera</named-content>
            </kwd><kwd>
              <named-content content-type="family">Hydroptilidae</named-content>
            </kwd></kwd-group><mixed-citation publication-type="journal"><person-group><name><surname>Thomson</surname><given-names>Robin E.</given-names></name><name><surname>Ríos-Touma</surname><given-names>Blanca</given-names></name><name><surname>Holzenthal</surname><given-names>Ralph W.</given-names></name></person-group><article-title>﻿Additions to the genus <italic><tp:taxon-name><tp:taxon-name-part taxon-name-part-type="genus" reg="Rhyacopsyche">Rhyacopsyche</tp:taxon-name-part></tp:taxon-name></italic> Müller, 1879 (<tp:taxon-name><tp:taxon-name-part taxon-name-part-type="order">Trichoptera</tp:taxon-name-part></tp:taxon-name>, <tp:taxon-name><tp:taxon-name-part taxon-name-part-type="family">Hydroptilidae</tp:taxon-name-part></tp:taxon-name>) in Ecuador</article-title><source>Zookeys</source><day>10</day><month>12</month><year>2025</year><volume>1263</volume><fpage>531</fpage><lpage>543</lpage><pub-id pub-id-type="doi">10.3897/zookeys.1263.148084</pub-id></mixed-citation></tp:treatment-meta><tp:nomenclature><label>﻿</label><tp:taxon-name><object-id xmlns:xlink="http://www.w3.org/1999/xlink" content-type="arpha" xlink:type="simple">9C7C3CF7-E91C-56EA-8DE5-C488B0A0697C</object-id>
            <tp:taxon-name-part taxon-name-part-type="genus" reg="Rhyacopsyche">Rhyacopsyche</tp:taxon-name-part>
            <tp:taxon-name-part taxon-name-part-type="species" reg="tumida">tumida</tp:taxon-name-part>
            <object-id xmlns:xlink="http://www.w3.org/1999/xlink" content-type="zoobank" xlink:type="simple">https://zoobank.org/8CA6CDDF-F8B0-400B-9D00-D380B4387AAC</object-id>
          </tp:taxon-name><tp:taxon-status xmlns:xlink="http://www.w3.org/1999/xlink" xlink:type="simple">sp. nov.</tp:taxon-status><xref ref-type="fig" rid="F5">Fig. 5</xref></tp:nomenclature><tp:treatment-sec sec-type="material" id="SECID0EEBAA"><p><bold>Type material. <italic>Holotype</italic></bold>: Ecuador • ♂; Azuay, Rio Balao Grande in El Progreso [Sta. Isabel]; <named-content xmlns:xlink="http://www.w3.org/1999/xlink" content-type="dwc:verbatimCoordinates" xlink:type="simple"><named-content content-type="geo-json" specific-use="{&#34;type&#34;:&#34;Point&#34;,&#34;coordinates&#34;:[-79.596650,-2.909890]}" id="NCID0EIAAG" xlink:type="simple">02.90989°S, 079.59665°W</named-content></named-content>; el. 213 m; 21 March 2022; Ríos, Holzenthal, Pauls, Frandsen, Thomson, Amigo leg.; in alcohol; UMSP000280911; <abbrev xmlns:xlink="http://www.w3.org/1999/xlink" xlink:title="University of Minnesota Insect Collection" id="ABBRID0ENAAG" xlink:type="simple">UMSP</abbrev>. <bold><italic>Paratypes</italic></bold>: Ecuador • 1 ♂; Azuay, Rio Chaucha &amp; waterfall, 1.2 km E La Iberia; <named-content xmlns:xlink="http://www.w3.org/1999/xlink" content-type="dwc:verbatimCoordinates" xlink:type="simple"><named-content content-type="geo-json" specific-use="{&#34;type&#34;:&#34;Point&#34;,&#34;coordinates&#34;:[-79.507860,-2.894070]}" id="NCID0EXAAG" xlink:type="simple">02.89407°S, 079.50786°W</named-content></named-content>; el. 700 m; 22 March 2022; Ríos, Pauls, Amigo leg.; in alcohol; UMSP000418191; <abbrev xmlns:xlink="http://www.w3.org/1999/xlink" xlink:title="University of Minnesota Insect Collection" id="ABBRID0E3AAG" xlink:type="simple">UMSP</abbrev> • 1 ♂; same as for preceding; UMSP000418192; <abbrev xmlns:xlink="http://www.w3.org/1999/xlink" xlink:title="Museo Ecuatoriano de Ciencias Naturales" id="ABBRID0EABAG" xlink:type="simple">MECN</abbrev>.</p></tp:treatment-sec><tp:treatment-sec sec-type="diagnosis" id="SECID0EEBAG"><title>Diagnosis.</title><p>This species most closely resembles <italic><tp:taxon-name><tp:taxon-name-part taxon-name-part-type="genus" reg="Rhyacopsyche">R.</tp:taxon-name-part> <tp:taxon-name-part taxon-name-part-type="species" reg="turrialbe">turrialbe</tp:taxon-name-part></tp:taxon-name></italic> Flint, 1971, based on the overall form and appearance of abdominal segment IX and the inferior appendage. It can be most easily distinguished by the inferior appendage, which curves outward at the apex in <italic><tp:taxon-name><tp:taxon-name-part taxon-name-part-type="genus" reg="Rhyacopsyche">R.</tp:taxon-name-part> <tp:taxon-name-part taxon-name-part-type="species" reg="tumida">tumida</tp:taxon-name-part></tp:taxon-name></italic> rather than curling inwards as in <italic><tp:taxon-name><tp:taxon-name-part taxon-name-part-type="genus" reg="Rhyacopsyche">R.</tp:taxon-name-part> <tp:taxon-name-part taxon-name-part-type="species" reg="turrialbe">turrialbe</tp:taxon-name-part></tp:taxon-name></italic>.</p></tp:treatment-sec><tp:treatment-sec sec-type="description" id="SECID0ELCAG"><title>Description.</title><p><bold><italic>Adult</italic></bold> (male: <italic>n</italic> = 3). Forewing length 3.3–3.5 mm (male). Head unmodified, with 3 ocelli; antennae unmodified. Tibial spurs 1, 3, 4. Specimens brown in alcohol. Sternum VII with short mesoventral point. <bold><italic>Male genitalia</italic>.</bold> Abdominal segment IX setose, anterolateral margin sinuate, posterolateral margin irregular with ventral projection; dorsolateral lobe of segment IX rounded with dark, peg-like setae, in dorsal view divided and rounded (Fig. <xref ref-type="fig" rid="F5">5A, B</xref>). Tergum X membranous, retracted inside segment IX, with basal projections, articulating with intermediate appendage (Fig. <xref ref-type="fig" rid="F5">5A, B</xref>). Intermediate appendage elongate, extending posteriad and bent dorsad, in lateral view apex curving slightly outward (Fig. <xref ref-type="fig" rid="F5">5A, B</xref>). Inferior appendage wide, setose, divided into dorsal and ventral lobes; dorsal lobe with posterior margin produced into blunt process, dorsal margin bearing large, bulbous, peg-like seta; ventral lobe simple, broadly rounded (Fig. <xref ref-type="fig" rid="F5">5A</xref>). Phallus basally tubular, elongate, apex membranous; central tubule with hooked apex; lateral process pointed (Fig. <xref ref-type="fig" rid="F5">5D</xref>).</p><fig id="F5" position="float" orientation="portrait"><object-id xmlns:xlink="http://www.w3.org/1999/xlink" content-type="doi" xlink:type="simple">10.3897/zookeys.1263.148084.figure5</object-id><object-id xmlns:xlink="http://www.w3.org/1999/xlink" content-type="arpha" xlink:type="simple">50B6988F-AA5A-5E86-843E-ADC7F9CEA161</object-id><label>Figure 5.</label><caption><p><italic><tp:taxon-name><tp:taxon-name-part taxon-name-part-type="genus" reg="Rhyacopsyche">Rhyacopsyche</tp:taxon-name-part> <tp:taxon-name-part taxon-name-part-type="species" reg="tumida">tumida</tp:taxon-name-part></tp:taxon-name></italic> sp. nov. (UMSP000280911), male genitalia <bold>A</bold> segments IX–X, lateral <bold>B</bold> segment IX–X, dorsal <bold>C</bold> segment IX, ventral <bold>D</bold> phallus, dorsal.</p></caption><graphic xmlns:xlink="http://www.w3.org/1999/xlink" xlink:href="zookeys-1263-531_article-148084__-g005.jpg" position="float" orientation="portrait" xlink:type="simple" id="oo_1488997.jpg"><uri content-type="original_file" xlink:type="simple">https://binary.pensoft.net/fig/1488997</uri></graphic></fig></tp:treatment-sec><tp:treatment-sec sec-type="etymology" id="SECID0EQEAG"><title>Etymology.</title><p><italic>Tumidus</italic>, Latin for “swollen,” referring to the shape of the thick seta on the dorsal lobe of the inferior appendage.</p></tp:treatment-sec><tp:treatment-sec sec-type="distribution" id="SECID0E4EAG"><title>Distribution.</title><p>Ecuador (Table <xref ref-type="table" rid="T1">1</xref>).</p></tp:treatment-sec><tp:treatment-sec><!--Section generated to contain objects referenced in tp:taxon-treatment.--><table-wrap id="T1" position="float" orientation="portrait"><label>Table 1.</label><caption><p><italic><tp:taxon-name><tp:taxon-name-part taxon-name-part-type="genus" reg="Rhyacopsyche">Rhyacopsyche</tp:taxon-name-part></tp:taxon-name></italic> species and distributions within Ecuador (<tp:taxon-name><tp:taxon-name-part taxon-name-part-type="order">Trichoptera</tp:taxon-name-part></tp:taxon-name>, <tp:taxon-name><tp:taxon-name-part taxon-name-part-type="family">Hydroptilidae</tp:taxon-name-part></tp:taxon-name>).</p></caption><table id="TID0E46AE" rules="all"><tbody><tr><th rowspan="1" colspan="1">Species</th><th rowspan="1" colspan="1">Province</th></tr><tr><td rowspan="1" colspan="1"><italic><tp:taxon-name><tp:taxon-name-part taxon-name-part-type="genus" reg="Rhyacopsyche">R.</tp:taxon-name-part> <tp:taxon-name-part taxon-name-part-type="species" reg="abdita">abdita</tp:taxon-name-part></tp:taxon-name></italic> Thomson, Ríos-Touma &amp; Holzenthal, sp. nov.</td><td rowspan="1" colspan="1">Imbabura, Morona Santiago, Pichincha</td></tr><tr><td rowspan="1" colspan="1"><italic><tp:taxon-name><tp:taxon-name-part taxon-name-part-type="genus" reg="Rhyacopsyche">R.</tp:taxon-name-part> <tp:taxon-name-part taxon-name-part-type="species" reg="bellavista">bellavista</tp:taxon-name-part></tp:taxon-name></italic> Thomson, Ríos-Touma &amp; Holzenthal, sp. nov.</td><td rowspan="1" colspan="1">Pichincha</td></tr><tr><td rowspan="1" colspan="1"><italic><tp:taxon-name><tp:taxon-name-part taxon-name-part-type="genus" reg="Rhyacopsyche">R.</tp:taxon-name-part> <tp:taxon-name-part taxon-name-part-type="species" reg="benwa">benwa</tp:taxon-name-part></tp:taxon-name></italic> Wasmund &amp; Holzenthal, 2007</td><td rowspan="1" colspan="1">Napo</td></tr><tr><td rowspan="1" colspan="1"><italic><tp:taxon-name><tp:taxon-name-part taxon-name-part-type="genus" reg="Rhyacopsyche">R.</tp:taxon-name-part> <tp:taxon-name-part taxon-name-part-type="species" reg="bunkotala">bunkotala</tp:taxon-name-part></tp:taxon-name></italic> Oláh &amp; Johanson, 2011</td><td rowspan="1" colspan="1">Napo</td></tr><tr><td rowspan="1" colspan="1"><italic><tp:taxon-name><tp:taxon-name-part taxon-name-part-type="genus" reg="Rhyacopsyche">R.</tp:taxon-name-part> <tp:taxon-name-part taxon-name-part-type="species" reg="colubrinosa">colubrinosa</tp:taxon-name-part></tp:taxon-name></italic> Wasmund &amp; Holzenthal, 2007</td><td rowspan="1" colspan="1">Cotopaxi, Pastaza, Pichincha, Zamora Chinchipe</td></tr><tr><td rowspan="1" colspan="1"><italic><tp:taxon-name><tp:taxon-name-part taxon-name-part-type="genus" reg="Rhyacopsyche">R.</tp:taxon-name-part> <tp:taxon-name-part taxon-name-part-type="species" reg="decouxi">decouxi</tp:taxon-name-part></tp:taxon-name></italic> Thomson, Ríos-Touma &amp; Holzenthal, sp. nov.</td><td rowspan="1" colspan="1">Azuay, Bolivar, Imbabura, Pichincha</td></tr><tr><td rowspan="1" colspan="1"><italic><tp:taxon-name><tp:taxon-name-part taxon-name-part-type="genus" reg="Rhyacopsyche">R.</tp:taxon-name-part> <tp:taxon-name-part taxon-name-part-type="species" reg="hajtoka">hajtoka</tp:taxon-name-part></tp:taxon-name></italic> Oláh &amp; Johanson, 2011</td><td rowspan="1" colspan="1">Pichincha</td></tr><tr><td rowspan="1" colspan="1"><italic><tp:taxon-name><tp:taxon-name-part taxon-name-part-type="genus" reg="Rhyacopsyche">R.</tp:taxon-name-part> <tp:taxon-name-part taxon-name-part-type="species" reg="patula">patula</tp:taxon-name-part></tp:taxon-name></italic> Thomson, Ríos-Touma &amp; Holzenthal, sp. nov.</td><td rowspan="1" colspan="1">Pastaza</td></tr><tr><td rowspan="1" colspan="1"><italic><tp:taxon-name><tp:taxon-name-part taxon-name-part-type="genus" reg="Rhyacopsyche">R.</tp:taxon-name-part> <tp:taxon-name-part taxon-name-part-type="species" reg="peruviana">peruviana</tp:taxon-name-part></tp:taxon-name></italic> Flint, 1975</td><td rowspan="1" colspan="1">Pastaza, Zamora Chinchipe</td></tr><tr><td rowspan="1" colspan="1"><italic><tp:taxon-name><tp:taxon-name-part taxon-name-part-type="genus" reg="Rhyacopsyche">R.</tp:taxon-name-part> <tp:taxon-name-part taxon-name-part-type="species" reg="tanylobosa">tanylobosa</tp:taxon-name-part></tp:taxon-name></italic> Wasmund &amp; Holzenthal, 2007</td><td rowspan="1" colspan="1">Morona Santiago, Napo, Pastaza, Pichincha, Santo Domingo, Zamora Chinchipe</td></tr><tr><td rowspan="1" colspan="1"><italic><tp:taxon-name><tp:taxon-name-part taxon-name-part-type="genus" reg="Rhyacopsyche">R.</tp:taxon-name-part> <tp:taxon-name-part taxon-name-part-type="species" reg="tumida">tumida</tp:taxon-name-part></tp:taxon-name></italic> Thomson, Ríos-Touma &amp; Holzenthal, sp. nov.</td><td rowspan="1" colspan="1">Azuay</td></tr></tbody></table></table-wrap></tp:treatment-sec></tp:taxon-treatment>
